# Supplementary material for: Multi-objective optimization of dual resource integrated scheduling problem of production equipment and RGVs considering conflict-free routing
Source: PLoS One. 2024 Jan 26;19(1):e0297139. doi: 10.1371/journal.pone.0297139 (PMC10834064; doi:10.1371/journal.pone.0297139)
Supplement: S1 Table — (XLSX) [file pone.0297139.s001.xlsx]

## Sheet: Sheet1
Input variable	Types	Distribution	Comment
n	-	5,10,20,40,60,80	Number of products
m	-	5,6,7,8,9,10,11	Number of machines
Process1	Production time (min)	~U(30,50)	Parallel machine
	Loading and unloading time (min)	~U(6,14)
Process2	Production time (min)	~U(20,40)	Parallel machine
	Loading and unloading time (min)	~U(2,10)
Process3	Production time (min)	~U(30,60)	Parallel machine
	Loading and unloading time (min)	~U(5,15)
vR	-	5m/min	Speed of RGV
θ	-	15m	Minimum safe distance for two RGVs to avoid collision
