# Supplementary material for: Multi-objective optimization of dual resource integrated scheduling problem of production equipment and RGVs considering conflict-free routing
Source: PLoS One. 2024 Jan 26;19(1):e0297139. doi: 10.1371/journal.pone.0297139 (PMC10834064; doi:10.1371/journal.pone.0297139)
Supplement: S2 Table — (XLSX) [file pone.0297139.s002.xlsx]

## Sheet: Sheet1
m/Process	Process1	Process 2	Process 3
5	[M1-M2]	[M3]	[M4-M5]
6	[M1-M2]	[M3-M4]	[M5-M6]
7	[M1-M2]	[M3-M4]	[M5-M7]
8	[M1-M3]	[M4-M5]	[M6-M8]
9	[M1-M3]	[M4-M5]	[M6-M9]
10	[M1-M3]	[M4-M5]	[M6-M9]
11	[M1-M4]	[M5-M7]	[M8-M11]
