# Supplementary material for: Multi-objective optimization of dual resource integrated scheduling problem of production equipment and RGVs considering conflict-free routing
Source: PLoS One. 2024 Jan 26;19(1):e0297139. doi: 10.1371/journal.pone.0297139 (PMC10834064; doi:10.1371/journal.pone.0297139)
Supplement: S3 Table — (XLSX) [file pone.0297139.s003.xlsx]

## Sheet: Sheet1
Process name	Top and ear plate welding	Internal welding	External welding
Machine type	Welding Robot 1	Welding Robot 2	Welding Robot 3
Optional machines	[M1-M3]	[M4-M5]	[M6-M8]
