# Supplementary material for: Multi-objective optimization of dual resource integrated scheduling problem of production equipment and RGVs considering conflict-free routing
Source: PLoS One. 2024 Jan 26;19(1):e0297139. doi: 10.1371/journal.pone.0297139 (PMC10834064; doi:10.1371/journal.pone.0297139)
Supplement: S4 Table — (XLSX) [file pone.0297139.s004.xlsx]

## Sheet: Sheet1
Workpiece	Processing time O1 PT	Processing time O1 LUT	Processing time O2 PT	Processing time O2 LUT	Processing time O3 PT	Processing time O3 LUT	Processing time O4* PT	Processing time O4* LUT
N1	[37,45,32]	[10,12,12]	[22,25]	[7,8]	[33,33,52]	[12,9,9]	-	[5]
N2	[49,30,43]	[8,10,9]	[28,26]	[5,4]	[53,59,60]	[5,14,14]	-	[5]
N3	[35,50,31]	[10,10,13]	[31,36]	[5,5]	[39,35,40]	[8,13,5]	-	[5]
N4	[33,41,30]	[10,8,9]	[40,38]	[10,5]	[40,35,37]	[13,10,10]	-	[5]
N5	[50,45,43]	[12,10,10]	[21,36]	[2,8]	[44,47,56]	[8,7,15]	-	[5]
N6	[31,48,32]	[12,10,7]	[31,28]	[10,7]	[48,59,45]	[10,5,5]	-	[5]
N7	[45,43,43]	[7,11,13]	[22,30]	[8,7]	[56,46,39]	[12,7,15]	-	[5]
N8	[47,32,36]	[12,13,14]	[35,32]	[9,5]	[40,54,31]	[12,15,10]	-	[5]
N9	[44,47,38]	[9,7,6]	[22,35]	[2,4]	[34,37,40]	[9,15,8]	-	[5]
N10	[42,49,47]	[8,8,10]	[25,24]	[5,2]	[54,30,43]	[10,6,9]	-	[5]
Notes: O4* represents the virtual process of unloading completed workpieces; PT represents processing timing and LUT represents loading and unloading timing.	-	-	-	-	-	-	-	-
