# Supplementary material for: Multi-objective optimization of dual resource integrated scheduling problem of production equipment and RGVs considering conflict-free routing
Source: PLoS One. 2024 Jan 26;19(1):e0297139. doi: 10.1371/journal.pone.0297139 (PMC10834064; doi:10.1371/journal.pone.0297139)
Supplement: S5 Table — (XLSX) [file pone.0297139.s005.xlsx]

## Sheet: Sheet1
Form /To	M0*	M1	M2	M3	M4	M5	M6	M7	M8	M9*
M0*	-	3	3	6	6	9	9	12	12	15
M1	3	-	0	3	3	6	6	9	9	12
M2	3	0	-	3	3	6	6	9	9	12
M3	6	3	3	-	0	3	3	6	6	9
M4	6	3	3	0	-	3	3	6	6	9
M5	9	6	6	3	3	-	0	3	3	6
M6	9	6	6	3	3	0	-	3	3	6
M7	12	9	9	6	6	3	3	-	0	3
M8	12	9	9	6	6	3	3	0	-	3
M9*	15	12	12	9	9	6	6	3	3	-
